# Supplementary material for: Sequential formation of Drosophila circuit asymmetry via prolonged structural plasticity
Source: Sci Adv. 2026 Mar 25;12(13):eaea6020. doi: 10.1126/sciadv.aea6020 (PMC13015903; doi:10.1126/sciadv.aea6020)
Supplement: Supplementary file 2 — Data S1 to S3 [file sciadv.aea6020_data_s1_to_s3.zip]

Archive with 3 entries (3 files):
- sciadv.aea6020_data_s1.xlsx
- sciadv.aea6020_data_s2.xlsx
- sciadv.aea6020_data_s3.xlsx
