# Supplementary material for: Sequential formation of Drosophila circuit asymmetry via prolonged structural plasticity
Source: Sci Adv. 2026 Mar 25;12(13):eaea6020. doi: 10.1126/sciadv.aea6020 (PMC13015903; doi:10.1126/sciadv.aea6020)
Supplement: Supplementary file 2 — Data S1 to S3 [file sciadv.aea6020_data_s1_to_s3.zip › sciadv.aea6020_data_s2.xlsx]

## Sheet: Nrg849_volume
Nrg[849] volume
Genotype	ID	SA[uni]_L_µm3	SA[uni]_R_µm3	vDeltaA_L_µm3	vDeltaA_R_µm3
CTRL	W6.006	0	1173	1265	1774
CTRL	W6.009	0	1046	1372	1614
CTRL	W6.012	0	787	1128	1256
CTRL	W6.015	0	881	661	1425
CTRL	W6.018	0	884	786	1882
CTRL	W6.023	0	758	743	1267
CTRL	W6.026	0	757	1171	1341
CTRL	W6.029	0	1017	953	1736
CTRL	W6.002	0	1143	1245	1857
CTRL	W6.004	0	1159	1158	1825
CTRL	W6.007	0	1162	2109	2095
CTRL	W6.010	0	1032	1366	1735
CTRL	W6.013	0	950	1081	1991
CTRL	W6.016	0	1137	1639	1711
CTRL	W6.019	0	1146	2470	2284
Nrg[849]	RK.Nrg1.015	692	597	845	817
Nrg[849]	RK.Nrg2.010	1404	1535	1983	1896
Nrg[849]	RK.Nrg2.017	1626	1634	2619	2043
Nrg[849]	RK.Nrg2.033	1061	1320	883	1057
Nrg[849]	RK.Nrg2.046	1415	1594	2121	2538
Nrg[849]	RK.Nrg3.013	853	756	1210	836
Nrg[849]	812.033	728	864	1096	1268
Nrg[849]	812.031	1125	1023	1425	1125
Nrg[849]	812.027	689	1043	879	1532
Nrg[849]	812.025	968	991	1421	1349
Nrg[849]	812.020	786	1043	1408	1250
Nrg[849]	812.018	1193	1316	1327	1834
Nrg[849]	812.012	975	850	1544	1526
Nrg[849]	812.009	1105	1207	1396	1435
Nrg[849]	812.005	1229	880	1601	1176

## Sheet: Ablation_vDeltaA_volume
SA[uni] Ablation & v∆A-volume
AB[R]_µm3	AB[L]_µm3
570	740
1232	833
902	927
1306	1354
653	1044
1355	1504
1001	878
818	773
691	834
1095	1206
1130	1295
1708	761
1179	1137
1003	1066
821	897
1270	849

## Sheet: RNAi_counts
Fas2-RNAi count data
Genotype	N	uni	bi	rate	CI_lower	CI_upper	Temperature
Fas2-Gal4, SA[uni]-GFP	69	60	9	0.130435	0.0701663	0.229683	25
UAS-Fas2-RNAi	63	57	6	0.0952381	0.0443835	0.192617	25
empty-Gal4, SA[uni]-GFP; UAS-Fas2RNAi	34	34	0	0	0	0.101515	25
R72A10-Gal4	31	28	2	0.0645161	0.0178748	0.207186	25
R70H05-Gal4	30	22	3	0.1	0.0345999	0.256211	25
R16E08-Gal4	25	20	5	0.2	0.0886058	0.39131	25
Fas2-Gal4	62	35	27	0.435484	0.319426	0.55907	25
R66A02-Gal4	35	19	16	0.457143	0.30466	0.618103	25
SS50477-Gal4	38	32	4	0.105263	0.0417026	0.241305	25
Fas2-Gal4, SA[uni]-GFP	42	34	8	0.190476	0.0998201	0.333008	18
UAS-Fas2-RNAi	65	57	8	0.123077	0.0637047	0.224515	18
R72A10-Gal4	36	30	6	0.166667	0.0787045	0.318908	18
R70H05-Gal4	41	36	5	0.121951	0.0532334	0.255442	18
R16E08-Gal4	36	31	5	0.138889	0.0608182	0.286595	18
Fas2-Gal4	34	7	26	0.764706	0.600039	0.87563	18
R66A02-Gal4	81	27	54	0.666667	0.558528	0.759712	18
SS50477-Gal4	18	15	2	0.111111	0.0310195	0.327998	18

## Sheet: Gal80ts_Fas2RNAi_counts
Fas2-RNAi count data
Genotype	Group	N	uni	bi	rate	CI_lower	CI_upper
Gal80ts; UAS-Fas2RNAi	1 (Fig.6B)	57	49	8	0.14	0.0729	0.253
Gal80ts; UAS-V-Cherry	1 (Fig.6B)	41	32	9	0.22	0.12	0.367
Gal80ts; UAS-Fas2RNAi	1 (Fig.6C)	36	15	21	0.583	0.422	0.729
Gal80ts; UAS-V-Cherry	1 (Fig.6C)	21	19	2	0.0952	0.0265	0.289

## Sheet: Fas2Gal4_RNAi_measurements
Fas2-Gal4>UAS-Fas2RNAi measurements
File	Series	Gal4	Experiment	Temperature	Sex	AB_R	AB_L	EB	∆AB/EB	ΣAB/EB	Category
700	001_Pos1	control-Fas2	RNAi	25	f	134.412	16.658	2677.91	0.0439724	0.0564134	bilateral
700	001_Pos2	control-Fas2	RNAi	25	f	133.264	0	2483.18	0.0536666	0.0536666	unilateral
700	001_Pos3	control-Fas2	RNAi	25	f	151.645	0	3038.06	0.049915	0.049915	unilateral
700	001_Pos4	control-Fas2	RNAi	25	f	130.391	108.564	3011.07	0.00724892	0.0793589	bilateral
700	001_Pos5	control-Fas2	RNAi	25	f	211.958	0	3553.89	0.0596412	0.0596412	unilateral
700	001_Pos6	control-Fas2	RNAi	25	f	157.389	0	2800.26	0.0562052	0.0562052	unilateral
700	001_Pos7	control-Fas2	RNAi	25	f	153.368	76.971	2939.26	0.0259919	0.0783662	bilateral
700	001_Pos8	control-Fas2	RNAi	25	f	136.71	0	3159.84	0.0432649	0.0432649	unilateral
700	001_Pos9	control-Fas2	RNAi	25	f	193.002	0	3027.72	0.0637449	0.0637449	unilateral
700	001_Pos10	control-Fas2	RNAi	25	f	293.524	0	3794.56	0.0773538	0.0773538	unilateral
700	001_Pos11	control-Fas2	RNAi	25	f	157.963	0	2877.8	0.0548901	0.0548901	unilateral
700	001_Pos12	control-Fas2	RNAi	25	f	169.451	0	3059.89	0.0553781	0.0553781	unilateral
700	001_Pos13	control-Fas2	RNAi	25	f	192.428	0	2780.73	0.0692006	0.0692006	unilateral
700	001_Pos14	control-Fas2	RNAi	25	f	144.752	0	2718.69	0.0532433	0.0532433	unilateral
700	001_Pos16	control-Fas2	RNAi	25	f	143.603	0	2873.78	0.04997	0.04997	unilateral
700	001_Pos19	control-Fas2	RNAi	25	f	149.347	0	2379.21	0.0627716	0.0627716	unilateral
699	0.003	control-Fas2	RNAi	25	m	145.545	0	2957.11	0.0492186	0.0492186	unilateral
699	0.007	control-Fas2	RNAi	25	m	130.76	21.254	2390.64	0.0458061	0.0635871	bilateral
699	0.013	control-Fas2	RNAi	25	m	150.628	0	2654.93	0.0567352	0.0567352	unilateral
699	0.015	control-Fas2	RNAi	25	m	144.674	0	2300.98	0.0628749	0.0628749	unilateral
699	0.018	control-Fas2	RNAi	25	m	106.641	48.846	2954.99	0.0195584	0.0526184	bilateral
699	0.020	control-Fas2	RNAi	25	m	143.182	0	2230.88	0.0641818	0.0641818	unilateral
699	0.023	control-Fas2	RNAi	25	m	124.166	81.286	2646.63	0.0162017	0.0776278	bilateral
699	0.025	control-Fas2	RNAi	25	m	136.098	0	2207.02	0.061666	0.061666	unilateral
699	0.028	control-Fas2	RNAi	25	m	115.59	0	2461.31	0.0469627	0.0469627	unilateral
699	0.031	control-Fas2	RNAi	25	m	114.471	0	2300.98	0.0497488	0.0497488	unilateral
699	0.033	control-Fas2	RNAi	25	m	148.775	0	2308.81	0.064438	0.064438	unilateral
699	0.036	control-Fas2	RNAi	25	m	125.284	0	2084.34	0.0601072	0.0601072	unilateral
699	0.039	control-Fas2	RNAi	25	m	198.367	0	2237.97	0.0886372	0.0886372	unilateral
699	0.041	control-Fas2	RNAi	25	m	133.487	0	2394.94	0.055737	0.055737	unilateral
699	0.043	control-Fas2	RNAi	25	m	148.402	0	2660.43	0.0557813	0.0557813	unilateral
699	0.045	control-Fas2	RNAi	25	m	143.555	0	2068.68	0.0693944	0.0693944	unilateral
D2_Fas2_Gal4_RNAi female 25C_lp20_percent_processed_17_07_2023.lif	0.002	Fas2	RNAi	25	f	67.457	37.209	1477.9	0.0204668	0.0708205	bilateral
D2_Fas2_Gal4_RNAi female 25C_lp20_percent_processed_17_07_2023.lif	0.005	Fas2	RNAi	25	f	101.989	0	1699.28	0.0600188	0.0600188	unilateral
D2_Fas2_Gal4_RNAi female 25C_lp20_percent_processed_17_07_2023.lif	0.008	Fas2	RNAi	25	f	76.291	0	1755.77	0.0434517	0.0434517	unilateral
D2_Fas2_Gal4_RNAi female 25C_lp20_percent_processed_17_07_2023.lif	0.011	Fas2	RNAi	25	f	88.605	0	1811.71	0.0489068	0.0489068	unilateral
D2_Fas2_Gal4_RNAi female 25C_lp20_percent_processed_17_07_2023.lif	0.013	Fas2	RNAi	25	f	95.565	0	1749.61	0.0546208	0.0546208	unilateral
D2_Fas2_Gal4_RNAi female 25C_lp20_percent_processed_17_07_2023.lif	0.018	Fas2	RNAi	25	f	72.543	0	1972.48	0.0367776	0.0367776	unilateral
D2_Fas2_Gal4_RNAi female 25C_lp20_percent_processed_17_07_2023.lif	0.020	Fas2	RNAi	25	f	101.721	0	1654.58	0.0614785	0.0614785	unilateral
D2_Fas2_Gal4_RNAi female 25C_lp20_percent_processed_17_07_2023.lif	0.022	Fas2	RNAi	25	f	95.832	0	1874.89	0.0511135	0.0511135	unilateral
D2_Fas2_Gal4_RNAi female 25C_lp20_percent_processed_17_07_2023.lif	0.024	Fas2	RNAi	25	f	120.995	0	1851.6	0.0653463	0.0653463	unilateral
D2_Fas2_Gal4_RNAi female 25C_lp20_percent_processed_17_07_2023.lif	0.026	Fas2	RNAi	25	f	88.872	0	1694.46	0.0524484	0.0524484	unilateral
D2_Fas2_Gal4_RNAi female 25C_lp20_percent_processed_17_07_2023.lif	0.029	Fas2	RNAi	25	f	67.92	0	1655.31	0.0410316	0.0410316	unilateral
D2_Fas2_Gal4_RNAi female 25C_lp20_percent_processed_17_07_2023.lif	0.031	Fas2	RNAi	25	f	91.789	0	1825.11	0.0502923	0.0502923	unilateral
D2_Fas2_Gal4_RNAI_25C_male_processed_3_12_2023.lif	0.004	Fas2	RNAi	25	m	136.547	0	2340	0.0583535	0.0583535	unilateral
D2_Fas2_Gal4_RNAI_25C_male_processed_3_12_2023.lif	0.007	Fas2	RNAi	25	m	103.38	82.21	2528.06	0.00837402	0.0734121	bilateral
D2_Fas2_Gal4_RNAI_25C_male_processed_3_12_2023.lif	0.010	Fas2	RNAi	25	m	153.483	0	2476.9	0.0619658	0.0619658	unilateral
D2_Fas2_Gal4_RNAI_25C_male_processed_3_12_2023.lif	0.013	Fas2	RNAi	25	m	110.084	57.159	1977.64	0.0267617	0.0845671	bilateral
D2_Fas2_Gal4_RNAI_25C_male_processed_3_12_2023.lif	0.015	Fas2	RNAi	25	m	130.549	43.046	2306.48	0.0379379	0.0752641	bilateral
D2_Fas2_Gal4_RNAI_25C_male_processed_3_12_2023.lif	0.019	Fas2	RNAi	25	m	140.075	0	2240.85	0.0625097	0.0625097	unilateral
D2_Fas2_Gal4_RNAI_25C_male_processed_3_12_2023.lif	0.021	Fas2	RNAi	25	m	101.969	64.569	2087.37	0.0179173	0.0797837	bilateral
D2_Fas2_Gal4_RNAI_25C_male_processed_3_12_2023.lif	0.023	Fas2	RNAi	25	m	115.024	79.388	2305.77	0.0154551	0.0843153	bilateral
D2_Fas2_Gal4_RNAI_25C_male_processed_3_12_2023.lif	0.025	Fas2	RNAi	25	m	118.552	59.629	1967.05	0.029955	0.0905828	bilateral
D2_Fas2_Gal4_RNAI_25C_male_processed_3_12_2023.lif	0.028	Fas2	RNAi	25	m	105.497	71.625	2416.46	0.0140172	0.073298	bilateral
D2_Fas2_Gal4_RNAI_25C_male_processed_3_12_2023.lif	0.030	Fas2	RNAi	25	m	129.137	62.805	2093.01	0.0316921	0.0917061	bilateral
D2_Fas2_Gal4_RNAI_25C_male_processed_3_12_2023.lif	0.032	Fas2	RNAi	25	m	165.126	0	2165.34	0.0762585	0.0762585	unilateral
D2_Fas2_Gal4_RNAI_25C_male_processed_3_12_2023.lif	0.003	Fas2	RNAi	25	m	152.509	0	2594.35	0.058785	0.058785	unilateral
D2_Fas2_Gal4_RNAI_25C_male_processed_3_12_2023.lif	0.005	Fas2	RNAi	25	m	69.012	126.523	2415.01	-0.023814	0.0809667	bilateral
D2_Fas2_Gal4_RNAI_25C_male_processed_3_12_2023.lif	0.008	Fas2	RNAi	25	m	104.796	90.738	2328.95	0.00603619	0.0839579	bilateral
D2_Fas2_Gal4_RNAI_25C_male_processed_3_12_2023.lif	0.011	Fas2	RNAi	25	m	93.72	0	2443.12	0.0383608	0.0383608	unilateral

## Sheet: R72A10 R66A02Gal4_RNAi_measure
R72A10- & R66A02-Gal4 > UAS-Fas2RNAi measurements
File	Series	Gal4	Experiment	Temperature	Sex	AB_R	AB_L	EB	∆AB/EB	ΣAB/EB	Category
A2_Ab1_Gal4_RNAi_female_25C_processed_12_07_2023.lif	0.003	R72A10	RNAi	25	f	93.122	0	1904.97	0.0488837	0.0488837	unilateral
A2_Ab1_Gal4_RNAi_female_25C_processed_12_07_2023.lif	0.006	R72A10	RNAi	25	f	89.893	0	1856.53	0.04842	0.04842	unilateral
A2_Ab1_Gal4_RNAi_female_25C_processed_12_07_2023.lif	0.009	R72A10	RNAi	25	f	101.735	0	1724.65	0.0589889	0.0589889	unilateral
A2_Ab1_Gal4_RNAi_female_25C_processed_12_07_2023.lif	0.012	R72A10	RNAi	25	f	81.818	12.919	1752.64	0.0393116	0.054054	bilateral
A2_Ab1_Gal4_RNAi_female_25C_processed_12_07_2023.lif	0.015	R72A10	RNAi	25	f	96.89	0	1625.6	0.0596025	0.0596025	unilateral
A2_Ab1_Gal4_RNAi_female_25C_processed_12_07_2023.lif	0.018	R72A10	RNAi	25	f	78.05	0	1702.04	0.0458568	0.0458568	unilateral
A2_Ab1_Gal4_RNAi_female_25C_processed_12_07_2023.lif	0.021	R72A10	RNAi	25	f	64.594	36.065	2014.24	0.0141636	0.0499737	bilateral
A2_Ab1_Gal4_RNAi_female_25C_processed_12_07_2023.lif	0.023	R72A10	RNAi	25	f	84.51	0	1783.86	0.0473749	0.0473749	unilateral
R2_AB1_Gal4_RNAi_25C_female_15_09_processed_09_10_2023.lif	0.002	R72A10	RNAi	25	f	83.87	0	2059.9	0.0407156	0.0407156	unilateral
R2_AB1_Gal4_RNAi_25C_female_15_09_processed_09_10_2023.lif	0.004	R72A10	RNAi	25	f	113.067	0	1826.52	0.0619031	0.0619031	unilateral
R2_AB1_Gal4_RNAi_25C_female_15_09_processed_09_10_2023.lif	0.006	R72A10	RNAi	25	f	95.235	0	1891.77	0.0503418	0.0503418	unilateral
R2_AB1_Gal4_RNAi_25C_female_15_09_processed_09_10_2023.lif	0.009	R72A10	RNAi	25	f	92.1	0	1855.12	0.0496463	0.0496463	unilateral
R2_AB1_Gal4_RNAi_25C_female_15_09_processed_09_10_2023.lif	0.011	R72A10	RNAi	25	f	68.781	0	1675.43	0.0410527	0.0410527	unilateral
R2_AB1_Gal4_RNAi_25C_female_15_09_processed_09_10_2023.lif	0.013	R72A10	RNAi	25	f	82.106	0	1741.66	0.0471422	0.0471422	unilateral
A2_AB1_Gal4_RNAi_male_25C_processed_12_07_2023.lif	0.003	R72A10	RNAi	25	m	116.43	0	2517.34	0.0462512	0.0462512	unilateral
A2_AB1_Gal4_RNAi_male_25C_processed_12_07_2023.lif	0.006	R72A10	RNAi	25	m	101.341	0	2188.61	0.0463037	0.0463037	unilateral
A2_AB1_Gal4_RNAi_male_25C_processed_12_07_2023.lif	0.009	R72A10	RNAi	25	m	134.703	0	2225.24	0.0605342	0.0605342	unilateral
A2_AB1_Gal4_RNAi_male_25C_processed_12_07_2023.lif	0.012	R72A10	RNAi	25	m	80.521	0	2042.37	0.0394252	0.0394252	unilateral
A2_AB1_Gal4_RNAi_male_25C_processed_12_07_2023.lif	0.014	R72A10	RNAi	25	m	124.034	0	2482.62	0.049961	0.049961	unilateral
A2_AB1_Gal4_RNAi_male_25C_processed_12_07_2023.lif	0.016	R72A10	RNAi	25	m	100.606	0	2438.24	0.0412617	0.0412617	unilateral
A2_AB1_Gal4_RNAi_male_25C_processed_12_07_2023.lif	0.021	R72A10	RNAi	25	m	105.843	0	2281.96	0.0463826	0.0463826	unilateral
r2_ab1_gal4_fas2_rnai_25C_males_processed_19_09_1992.lif	001_Pos1	R72A10	RNAi	25	m	95.338	0	1871.87	0.0509319	0.0509319	unilateral
r2_ab1_gal4_fas2_rnai_25C_males_processed_19_09_1992.lif	001_Pos2	R72A10	RNAi	25	m	113.94	0	1823.04	0.0625	0.0625	unilateral
r2_ab1_gal4_fas2_rnai_25C_males_processed_19_09_1992.lif	001_Pos3	R72A10	RNAi	25	m	74.41	48.831	1769.56	0.014455	0.069645	bilateral
r2_ab1_gal4_fas2_rnai_25C_males_processed_19_09_1992.lif	001_Pos4	R72A10	RNAi	25	m	85.106	0	1750.49	0.0486183	0.0486183	unilateral
r2_ab1_gal4_fas2_rnai_25C_males_processed_19_09_1992.lif	001_Pos5	R72A10	RNAi	25	m	87.897	0	1870.94	0.0469801	0.0469801	unilateral
r2_ab1_gal4_fas2_rnai_25C_males_processed_19_09_1992.lif	001_Pos7	R72A10	RNAi	25	m	81.386	0	1784.91	0.0455968	0.0455968	unilateral
r2_ab1_gal4_fas2_rnai_25C_males_processed_19_09_1992.lif	001_Pos8	R72A10	RNAi	25	m	91.617	0	1811.88	0.0505646	0.0505646	unilateral
r2_ab1_gal4_fas2_rnai_25C_males_processed_19_09_1992.lif	001_Pos9	R72A10	RNAi	25	m	98.128	28.369	2240.67	0.0311331	0.0564551	bilateral
C2_R66A02_Gal4_RNAi_female_25C_processed_13_07_2023.lif	0.003	R66A02	RNAi	25	f	116.807	0	1755.33	0.0665442	0.0665442	unilateral
C2_R66A02_Gal4_RNAi_female_25C_processed_13_07_2023.lif	0.006	R66A02	RNAi	25	f	96.89	0	1747.25	0.0554527	0.0554527	unilateral
C2_R66A02_Gal4_RNAi_female_25C_processed_13_07_2023.lif	0.009	R66A02	RNAi	25	f	117.345	0	1868.9	0.0627881	0.0627881	unilateral
C2_R66A02_Gal4_RNAi_female_25C_processed_13_07_2023.lif	0.013	R66A02	RNAi	25	f	110.347	0	1798.93	0.0613404	0.0613404	unilateral
C2_R66A02_Gal4_RNAi_female_25C_processed_13_07_2023.lif	0.017	R66A02	RNAi	25	f	129.187	0	2149.89	0.0600901	0.0600901	unilateral
C2_R66A02_Gal4_RNAi_female_25C_processed_13_07_2023.lif	0.020	R66A02	RNAi	25	f	96.89	67.285	1749.41	0.0169229	0.0938461	bilateral
C2_R66A02_Gal4_RNAi_female_25C_processed_13_07_2023.lif	0.024	R66A02	RNAi	25	f	113.039	0	2072.38	0.0545456	0.0545456	unilateral
C2_R66A02_Gal4_RNAi_female_25C_processed_13_07_2023.lif	0.026	R66A02	RNAi	25	f	111.424	0	1873.75	0.0594658	0.0594658	unilateral
C2_R66A02_Gal4_RNAi_female_25C_processed_13_07_2023.lif	0.029	R66A02	RNAi	25	f	111.424	76.974	2290.92	0.0150377	0.082237	bilateral
C2_R66A02_Gal4_RNAi_female_25C_processed_13_07_2023.lif	0.035	R66A02	RNAi	25	f	102.273	72.668	2315.14	0.0127876	0.0755639	bilateral
C2_R66A02_Gal4_RNAi_female_25C_processed_13_07_2023.lif	0.038	R66A02	RNAi	25	f	103.888	75.359	2529.37	0.0112791	0.0708662	bilateral
C2_R66A02_Gal4_RNAi_female_25C_processed_13_07_2023.lif	0.041	R66A02	RNAi	25	f	100.12	55.443	2252.7	0.0198327	0.0690563	bilateral
C2_R66A02_Gal4_RNAi_female_25C_processed_13_07_2023.lif	0.043	R66A02	RNAi	25	f	122.189	52.213	2284.99	0.0306241	0.0763249	bilateral
C2_R66A02_Gal4_RNAi_female_25C_processed_13_07_2023.lif	0.046	R66A02	RNAi	25	f	74.283	95.814	2054.61	-0.0104794	0.0827879	bilateral
S2_r66a02_gal4_fas2_rnai_25C_females_processed_19_09_1992.lif	.002/Pos1	R66A02	RNAi	25	f	122.898	0	2009.28	0.0611651	0.0611651	unilateral
S2_r66a02_gal4_fas2_rnai_25C_females_processed_19_09_1992.lif	.002/Pos3	R66A02	RNAi	25	f	103.454	66.768	2296.53	0.0159745	0.0741213	bilateral
C2_R66A02_Gal4_RNAI_male_25C_processed_13_07_2023.lif	0.004	R66A02	RNAi	25	m	95.814	55.443	1786.55	0.0225972	0.0846643	bilateral
C2_R66A02_Gal4_RNAI_male_25C_processed_13_07_2023.lif	0.014	R66A02	RNAi	25	m	106.041	0	1653	0.0641506	0.0641506	unilateral
C2_R66A02_Gal4_RNAI_male_25C_processed_13_07_2023.lif	0.011	R66A02	RNAi	25	m	79.665	60.287	1918.43	0.010101	0.0729514	bilateral
C2_R66A02_Gal4_RNAI_male_25C_processed_13_07_2023.lif	0.007	R66A02	RNAi	25	m	115.73	0	1777.94	0.0650923	0.0650923	unilateral
s2_r66a02_gal4_fas2_rnai_25C_males_processed_20_09_2023.lif	.001/Pos1	R66A02	RNAi	25	m	126.04	0	2100.88	0.0599939	0.0599939	unilateral
s2_r66a02_gal4_fas2_rnai_25C_males_processed_20_09_2023.lif	.001/Pos2	R66A02	RNAi	25	m	92.346	59.9	1888.11	0.0171844	0.080634	bilateral
s2_r66a02_gal4_fas2_rnai_25C_males_processed_20_09_2023.lif	.001/Pos4	R66A02	RNAi	25	m	89.851	0	1896.22	0.0473842	0.0473842	unilateral
s2_r66a02_gal4_fas2_rnai_25C_males_processed_20_09_2023.lif	.001/Pos5	R66A02	RNAi	25	m	111	12.281	1875.63	0.052667	0.0657624	bilateral
s2_r66a02_gal4_fas2_rnai_25C_males_processed_20_09_2023.lif	.001/Pos6	R66A02	RNAi	25	m	104.826	0	1715.27	0.0611133	0.0611133	unilateral
s2_r66a02_gal4_fas2_rnai_25C_males_processed_20_09_2023.lif	.001/Pos8	R66A02	RNAi	25	m	106.074	0	1909.33	0.0555557	0.0555557	unilateral
s2_r66a02_gal4_fas2_rnai_25C_males_processed_20_09_2023.lif	.001/Pos9	R66A02	RNAi	25	m	100.458	0	1648.51	0.0609387	0.0609387	unilateral
s2_r66a02_gal4_fas2_rnai_25C_males_processed_20_09_2023.lif	.001/Pos10	R66A02	RNAi	25	m	99.834	49.293	2042.85	0.0247404	0.0729993	bilateral
s2_r66a02_gal4_fas2_rnai_25C_males_processed_20_09_2023.lif	.001/Pos11	R66A02	RNAi	25	m	99.21	22.463	1813.24	0.042326	0.0671027	bilateral
s2_r66a02_gal4_fas2_rnai_25C_males_processed_20_09_2023.lif	.001/Pos12	R66A02	RNAi	25	m	94.842	59.276	1752.09	0.0202992	0.0879625	bilateral
844	.001/Pos1	empty	RNAi	25	m	129.665	0	2182.4	0.059414	0.059414	unilateral
844	.001/Pos2	empty	RNAi	25	m	127.359	0	1763.44	0.072222	0.072222	unilateral
844	.001/Pos3	empty	RNAi	25	m	100.85	0	1739.23	0.0579853	0.0579853	unilateral
844	.001/Pos4	empty	RNAi	25	m	107.766	0	1887.34	0.0570993	0.0570993	unilateral
844	.001/Pos5	empty	RNAi	25	m	110.71	0	1878.69	0.0589292	0.0589292	unilateral
844	.001/Pos6	empty	RNAi	25	m	111.8	0	2085.58	0.0536061	0.0536061	unilateral
844	.001/Pos7	empty	RNAi	25	m	113.529	0	2004.9	0.0566257	0.0566257	unilateral
844	.001/Pos8	empty	RNAi	25	m	115.257	0	1887.34	0.0610685	0.0610685	unilateral
844	.001/Pos9	empty	RNAi	25	m	120.444	0	2022.19	0.0595611	0.0595611	unilateral
844	.001/Pos10	empty	RNAi	25	m	106.037	0	1917.88	0.0552886	0.0552886	unilateral
844	.001/Pos11	empty	RNAi	25	m	114.681	0	1804.93	0.0635376	0.0635376	unilateral
844	.001/Pos12	empty	RNAi	25	m	101.426	0	1916.15	0.0529321	0.0529321	unilateral
844	.001/Pos13	empty	RNAi	25	m	133.122	0	1946.7	0.0683835	0.0683835	unilateral
839	.001/Pos1	empty	RNAi	25	f	172.34	0	2892.56	0.0595804	0.0595804	unilateral
839	.001/Pos2	empty	RNAi	25	f	208.984	0	2836.45	0.073678	0.073678	unilateral
839	.001/Pos3	empty	RNAi	25	f	148.292	0	2721.37	0.0544918	0.0544918	unilateral
839	.001/Pos4	empty	RNAi	25	f	152.873	0	2788.93	0.0548143	0.0548143	unilateral
845	.001/Pos1	empty	RNAi	25	f	149.258	0	2729.3	0.0546874	0.0546874	unilateral
845	.001/Pos2	empty	RNAi	25	f	157.903	0	2682.61	0.0588616	0.0588616	unilateral
845	.001/Pos3	empty	RNAi	25	f	196.514	0	2700.48	0.07277	0.07277	unilateral
845	.001/Pos4	empty	RNAi	25	f	171.157	0	2240.03	0.0764085	0.0764085	unilateral
845	.001/Pos5	empty	RNAi	25	f	188.446	0	2610	0.0722015	0.0722015	unilateral
845	.001/Pos6	empty	RNAi	25	f	146.377	0	2674.55	0.0547296	0.0547296	unilateral
845	.001/Pos7	empty	RNAi	25	f	166.547	0	2876.82	0.0578927	0.0578927	unilateral
838	.001/Pos1	empty	RNAi	25	m	117.947	0	1907.76	0.0618248	0.0618248	unilateral
838	.001/Pos2	empty	RNAi	25	m	116.229	0	1788.67	0.0649807	0.0649807	unilateral
838	.001/Pos3	empty	RNAi	25	m	108.213	0	1825.89	0.059266	0.059266	unilateral
838	.001/Pos4	empty	RNAi	25	m	101.915	0	2002.23	0.0509006	0.0509006	unilateral
838	.001/Pos5	empty	RNAi	25	m	112.794	0	1800.12	0.0626591	0.0626591	unilateral
838	.001/Pos6	empty	RNAi	25	m	121.955	0	1924.37	0.0633741	0.0633741	unilateral
838	.001/Pos7	empty	RNAi	25	m	129.971	0	1855.66	0.0700403	0.0700403	unilateral
838	.001/Pos8	empty	RNAi	25	m	132.261	0	1805.85	0.0732404	0.0732404	unilateral
838	.001/Pos9	empty	RNAi	25	m	107.641	0	1667.39	0.0645567	0.0645567	unilateral
838	.001/Pos10	empty	RNAi	25	m	113.366	0	1995.94	0.0567984	0.0567984	unilateral

## Sheet: Fas2PEST+_counts
Gal4 > UAS-Fas2[PEST+] count data
Genotype	N	uni	bi	rate	CI_lower	CI_upper
Fas2-Gal4, SA[uni]-GFP	69	60	9	0,1304347826086956	0.0701663	0.229683
UAS-Fas2[PEST+]	66	62	4	0.0606061	0.0238186	0.145729
R72A10-Gal4	37	34	3	0.0810811	0.0279606	0.213007
Fas2-Gal4	40	9	31	0,7750000000000000	0,6249690325768998	0.876839
R66A02-Gal4	30	18	12	0,4000000000000000	0,2459062811680186	0.576796

## Sheet: Fas2PEST+_measurements
Gal4>UAS-Fas2[PEST+] measurements
File	Series	Gal4	Experiment	Temperature	Sex	AB_R	AB_L	EB	‚àÜAB/EB	Œ£AB/EB	Category
700	001_Pos1	control-Fas2	PEST+	25	f	134.412	16.658	2677.91	0.0439724	0.0564134	bilateral
700	001_Pos2	control-Fas2	PEST+	25	f	133.264	0	2483.18	0.0536666	0.0536666	unilateral
700	001_Pos3	control-Fas2	PEST+	25	f	151.645	0	3038.06	0.049915	0.049915	unilateral
700	001_Pos4	control-Fas2	PEST+	25	f	130.391	108.564	3011.07	0.00724892	0.0793589	bilateral
700	001_Pos5	control-Fas2	PEST+	25	f	211.958	0	3553.89	0.0596412	0.0596412	unilateral
700	001_Pos6	control-Fas2	PEST+	25	f	157.389	0	2800.26	0.0562052	0.0562052	unilateral
700	001_Pos7	control-Fas2	PEST+	25	f	153.368	76.971	2939.26	0.0259919	0.0783662	bilateral
700	001_Pos8	control-Fas2	PEST+	25	f	136.71	0	3159.84	0.0432649	0.0432649	unilateral
700	001_Pos9	control-Fas2	PEST+	25	f	193.002	0	3027.72	0.0637449	0.0637449	unilateral
700	001_Pos10	control-Fas2	PEST+	25	f	293.524	0	3794.56	0.0773538	0.0773538	unilateral
700	001_Pos11	control-Fas2	PEST+	25	f	157.963	0	2877.8	0.0548901	0.0548901	unilateral
700	001_Pos12	control-Fas2	PEST+	25	f	169.451	0	3059.89	0.0553781	0.0553781	unilateral
700	001_Pos13	control-Fas2	PEST+	25	f	192.428	0	2780.73	0.0692006	0.0692006	unilateral
700	001_Pos14	control-Fas2	PEST+	25	f	144.752	0	2718.69	0.0532433	0.0532433	unilateral
700	001_Pos16	control-Fas2	PEST+	25	f	143.603	0	2873.78	0.04997	0.04997	unilateral
700	001_Pos19	control-Fas2	PEST+	25	f	149.347	0	2379.21	0.0627716	0.0627716	unilateral
699	.003	control-Fas2	PEST+	25	m	145.545	0	2957.11	0.0492186	0.0492186	unilateral
699	.007	control-Fas2	PEST+	25	m	130.76	21.254	2390.64	0.0458061	0.0635871	bilateral
699	.013	control-Fas2	PEST+	25	m	150.628	0	2654.93	0.0567352	0.0567352	unilateral
699	.015	control-Fas2	PEST+	25	m	144.674	0	2300.98	0.0628749	0.0628749	unilateral
699	.018	control-Fas2	PEST+	25	m	106.641	48.846	2954.99	0.0195584	0.0526184	bilateral
699	.020	control-Fas2	PEST+	25	m	143.182	0	2230.88	0.0641818	0.0641818	unilateral
699	.023	control-Fas2	PEST+	25	m	124.166	81.286	2646.63	0.0162017	0.0776278	bilateral
699	.025	control-Fas2	PEST+	25	m	136.098	0	2207.02	0.061666	0.061666	unilateral
699	.028	control-Fas2	PEST+	25	m	115.59	0	2461.31	0.0469627	0.0469627	unilateral
699	.031	control-Fas2	PEST+	25	m	114.471	0	2300.98	0.0497488	0.0497488	unilateral
699	.033	control-Fas2	PEST+	25	m	148.775	0	2308.81	0.064438	0.064438	unilateral
699	.036	control-Fas2	PEST+	25	m	125.284	0	2084.34	0.0601072	0.0601072	unilateral
699	.039	control-Fas2	PEST+	25	m	198.367	0	2237.97	0.0886372	0.0886372	unilateral
699	.041	control-Fas2	PEST+	25	m	133.487	0	2394.94	0.055737	0.055737	unilateral
699	.043	control-Fas2	PEST+	25	m	148.402	0	2660.43	0.0557813	0.0557813	unilateral
699	.045	control-Fas2	PEST+	25	m	143.555	0	2068.68	0.0693944	0.0693944	unilateral
F2_Fas2_Gal4_Pest_female_25C_processed_21_08_2023.lif	.014	Fas2	PEST+	25	f	125.57	89.067	2523.07	0.0144677	0.0850697	bilateral
F2_Fas2_Gal4_Pest_female_25C_processed_21_08_2023.lif	.012	Fas2	PEST+	25	f	155.745	93.934	2455.91	0.0251683	0.101665	bilateral
F2_Fas2_Gal4_Pest_female_25C_processed_21_08_2023.lif	.010	Fas2	PEST+	25	f	163.533	83.226	2607.27	0.0308011	0.0946426	bilateral
F2_Fas2_Gal4_Pest_female_25C_processed_21_08_2023.lif	.007	Fas2	PEST+	25	f	112.915	0	2030.04	0.055622	0.055622	unilateral
F2_Fas2_Gal4_Pest_female_25C_processed_21_08_2023.lif	.003	Fas2	PEST+	25	f	100.748	95.881	2107.43	0.00230945	0.0933028	bilateral
F2_Fas2_Gal4_PEST_plus_female 25C_lp20_percent_processed_24_07_2023.lif	.017	Fas2	PEST+	25	f	117.961	71.572	2598.45	0.0178526	0.0729408	bilateral
F2_Fas2_Gal4_PEST_plus_female 25C_lp20_percent_processed_24_07_2023.lif	.001/Pos1	Fas2	PEST+	25	f	117	96.972	2585.2	0.00786246	0.0828834	bilateral
F2_Fas2_Gal4_PEST_plus_female 25C_lp20_percent_processed_24_07_2023.lif	.001/Pos2	Fas2	PEST+	25	f	118.624	76.211	3395.68	0.0124903	0.0573773	bilateral
F2_Fas2_Gal4_PEST_plus_female 25C_lp20_percent_processed_24_07_2023.lif	.001/Pos3	Fas2	PEST+	25	f	161.036	0	2602.43	0.0618792	0.0618792	unilateral
F2_Fas2_Gal4_PEST_plus_female 25C_lp20_percent_processed_24_07_2023.lif	.001/Pos4	Fas2	PEST+	25	f	110.979	69.55	2312.16	0.0179178	0.0780779	bilateral
F2_Fas2_Gal4_PEST_plus_female 25C_lp20_percent_processed_24_07_2023.lif	.001/Pos5	Fas2	PEST+	25	f	121.937	88.802	2580.56	0.0128402	0.0816641	bilateral
F2_Fas2_Gal4_PEST_plus_female 25C_lp20_percent_processed_24_07_2023.lif	.001/Pos6	Fas2	PEST+	25	f	127.239	76.211	2561.34	0.0199224	0.0794311	bilateral
F2_Fas2_Gal4_PEST_plus_female 25C_lp20_percent_processed_24_07_2023.lif	.001/Pos7	Fas2	PEST+	25	f	178.267	53.016	2728.34	0.0459074	0.0847706	bilateral
F2_Fas2_Gal4_PEST_plus_female 25C_lp20_percent_processed_24_07_2023.lif	.001/Pos8	Fas2	PEST+	25	f	143.143	97	2782.02	0.0164363	0.0864696	bilateral
F2_Fas2_Gal4_PEST_plus_female 25C_lp20_percent_processed_24_07_2023.lif	.001/Pos10	Fas2	PEST+	25	f	145.132	23.857	2720.39	0.04458	0.0621194	bilateral
F2_Fas2_Gal4_Pest_male_25C_processed_22_08_2023.lif	.004	Fas2	PEST+	25	m	164.993	0	2170.7	0.0760092	0.0760092	unilateral
F2_Fas2_Gal4_Pest_male_25C_processed_22_08_2023.lif	.007	Fas2	PEST+	25	m	118.269	55.971	2065.09	0.0301673	0.0843743	bilateral
F2_Fas2_Gal4_Pest_male_25C_processed_22_08_2023.lif	.003	Fas2	PEST+	25	m	180.567	97.341	3246.8	0.0256332	0.0855944	bilateral
F2_Fas2_Gal4_Pest_male_25C_processed_22_08_2023.lif	.005	Fas2	PEST+	25	m	148.445	97.341	3013.18	0.0169601	0.0815702	bilateral
F2_Fas2_Gal4_Pest_male_25C_processed_22_08_2023.lif	.007/2	Fas2	PEST+	25	m	168.4	0	2902.22	0.0580246	0.0580246	unilateral
F2_Fas2_Gal4_Pest_male_25C_processed_22_08_2023.lif	.009	Fas2	PEST+	25	m	180.08	0	2580.5	0.0697848	0.0697848	unilateral
F2_Fas2_Gal4_PEST_plus_male 25C_lp20_percent_processed_24_07_2023.lif	.001/Pos1	Fas2	PEST+	25	m	134.658	98.589	2669.71	0.0135104	0.0873679	bilateral
F2_Fas2_Gal4_PEST_plus_male 25C_lp20_percent_processed_24_07_2023.lif	.001/Pos2	Fas2	PEST+	25	m	135.86	81.155	2784.53	0.019646	0.0779359	bilateral
F2_Fas2_Gal4_PEST_plus_male 25C_lp20_percent_processed_24_07_2023.lif	.001/Pos3	Fas2	PEST+	25	m	160.507	119.629	3006.96	0.0135945	0.0931626	bilateral
F2_Fas2_Gal4_PEST_plus_male 25C_lp20_percent_processed_24_07_2023.lif	.001/Pos4	Fas2	PEST+	25	m	118	131.051	2920.99	-0.00432182	0.0854086	bilateral
F2_Fas2_Gal4_PEST_plus_male 25C_lp20_percent_processed_24_07_2023.lif	.001/Pos5	Fas2	PEST+	25	m	170.126	91.976	3092.92	0.0252674	0.0847425	bilateral
F2_Fas2_Gal4_PEST_plus_male 25C_lp20_percent_processed_24_07_2023.lif	.001/Pos6	Fas2	PEST+	25	m	163.513	93.78	3133.8	0.0222519	0.0821025	bilateral
F2_Fas2_Gal4_PEST_plus_male 25C_lp20_percent_processed_24_07_2023.lif	.001/Pos7	Fas2	PEST+	25	m	155.698	89.572	2850.06	0.0232016	0.0860579	bilateral
F2_Fas2_Gal4_PEST_plus_male 25C_lp20_percent_processed_24_07_2023.lif	.001/Pos8	Fas2	PEST+	25	m	180.435	0	2841.04	0.0635102	0.0635102	unilateral
F2_Fas2_Gal4_PEST_plus_male 25C_lp20_percent_processed_24_07_2023.lif	.001/Pos9	Fas2	PEST+	25	m	132.854	0	3065.87	0.0433332	0.0433332	unilateral
F2_Fas2_Gal4_PEST_plus_male 25C_lp20_percent_processed_24_07_2023.lif	.001/Pos10	Fas2	PEST+	25	m	135.86	92.577	2697.97	0.0160428	0.0846701	bilateral
F2_Fas2_Gal4_PEST_plus_male 25C_lp20_percent_processed_24_07_2023.lif	.001/Pos11	Fas2	PEST+	25	m	159.906	0	2935.42	0.0544746	0.0544746	unilateral
F2_Fas2_Gal4_PEST_plus_male 25C_lp20_percent_processed_24_07_2023.lif	.002/Pos1	Fas2	PEST+	25	m	184.231	0	3006.68	0.061274	0.061274	unilateral
F2_Fas2_Gal4_PEST_plus_male 25C_lp20_percent_processed_24_07_2023.lif	.002/Pos2	Fas2	PEST+	25	m	167.001	47.052	2542.12	0.0471846	0.0842025	bilateral
F2_Fas2_Gal4_PEST_plus_male 25C_lp20_percent_processed_24_07_2023.lif	.002/Pos3	Fas2	PEST+	25	m	192.183	76.211	3017.94	0.0384275	0.0889328	bilateral
F2_Fas2_Gal4_PEST_plus_male 25C_lp20_percent_processed_24_07_2023.lif	.002/Pos4	Fas2	PEST+	25	m	120.612	96.092	2743.58	0.00893722	0.0789858	bilateral
F2_Fas2_Gal4_PEST_plus_male 25C_lp20_percent_processed_24_07_2023.lif	.002/Pos5	Fas2	PEST+	25	m	134.528	115.31	3207.47	0.00599163	0.0778924	bilateral
F2_Fas2_Gal4_PEST_plus_male 25C_lp20_percent_processed_24_07_2023.lif	.002/Pos6	Fas2	PEST+	25	m	149.77	84.826	2673.34	0.0242932	0.087754	bilateral
F2_Fas2_Gal4_PEST_plus_male 25C_lp20_percent_processed_24_07_2023.lif	.002/Pos7	Fas2	PEST+	25	m	131.878	74.885	2665.38	0.0213827	0.0775734	bilateral
F2_Fas2_Gal4_PEST_plus_male 25C_lp20_percent_processed_24_07_2023.lif	.002/Pos8	Fas2	PEST+	25	m	143.806	0	2643.51	0.0543995	0.0543995	unilateral
F2_Fas2_Gal4_PEST_plus_male 25C_lp20_percent_processed_24_07_2023.lif	.002/Pos9	Fas2	PEST+	25	m	126.576	93.441	2637.55	0.0125628	0.0834172	bilateral
Q2_R66A02_Fas2_Pest_25C_female_processed09_10_2023.lif	.003	R66A02	PEST+	25	f	142.432	0	2209.69	0.0644579	0.0644579	unilateral
Q2_R66A02_Fas2_Pest_25C_female_processed09_10_2023.lif	.008	R66A02	PEST+	25	f	105.369	77.722	1960.01	0.0141055	0.0934132	bilateral
Q2_R66A02_Fas2_Pest_25C_female_processed09_10_2023.lif	.010	R66A02	PEST+	25	f	114.236	0	2138.41	0.053421	0.053421	unilateral
Q2_R66A02_Fas2_Pest_25C_female_processed09_10_2023.lif	.012	R66A02	PEST+	25	f	104.325	103.282	2396.61	0.000435197	0.0866251	bilateral
Q2_R66A02_Fas2_Pest_25C_female_processed09_10_2023.lif	.014	R66A02	PEST+	25	f	149.446	32.602	2421.39	0.0482549	0.0751832	bilateral
Q2_R66A02_Fas2_Pest_plus_female_25C_processed_14_09_2023.lif	.001/Pos2	R66A02	PEST+	25	f	139.256	0	2389	0.0582821	0.0582821	unilateral
Q2_R66A02_Fas2_Pest_plus_female_25C_processed_14_09_2023.lif	.001/Pos3	R66A02	PEST+	25	f	154.648	88.684	2401.8	0.0274643	0.101312	bilateral
Q2_R66A02_Fas2_Pest_plus_female_25C_processed_14_09_2023.lif	.001/Pos4	R66A02	PEST+	25	f	140.722	102.61	3112.01	0.0122467	0.0781912	bilateral
Q2_R66A02_Fas2_Pest_plus_female_25C_processed_14_09_2023.lif	.001/Pos5	R66A02	PEST+	25	f	163.443	83.554	3220.49	0.0248065	0.0766956	bilateral
Q2_R66A02_Fas2_Pest_plus_female_25C_processed_14_09_2023.lif	.001/Pos6	R66A02	PEST+	25	f	152.449	51.305	3249.8	0.0311231	0.0626973	bilateral
Q2_R66A02_Fas2_Pest_plus_female_25C_processed_14_09_2023.lif	.001/Pos7	R66A02	PEST+	25	f	183	0	3499	0.0523193	0.0523193	unilateral
Q2_R66A02_Fas2_Pest_plus_female_25C_processed_14_09_2023.lif	.001/Pos9	R66A02	PEST+	25	f	179.567	0	4596.19	0.0390687	0.0390687	unilateral
Q2_R66A02_Fas2_Pest_plus_male_25C_processed_13_09_2023.lif	.001/Pos1	R66A02	PEST+	25	m	164.176	26.385	3015.27	0.0456978	0.0631987	bilateral
Q2_R66A02_Fas2_Pest_plus_male_25C_processed_13_09_2023.lif	.001/Pos4	R66A02	PEST+	25	m	143.654	0	2654.66	0.0541138	0.0541138	unilateral
Q2_R66A02_Fas2_Pest_plus_male_25C_processed_13_09_2023.lif	.001/Pos5	R66A02	PEST+	25	m	205.22	0	3307.7	0.062043	0.062043	unilateral
Q2_R66A02_Fas2_Pest_plus_male_25C_processed_13_09_2023.lif	.001/Pos6	R66A02	PEST+	25	m	150.983	109.939	3048.25	0.0134648	0.0855974	bilateral
Q2_R66A02_Fas2_Pest_plus_male_25C_processed_13_09_2023.lif	.001/Pos7	R66A02	PEST+	25	m	109	106.275	2993.28	0.000979194	0.0719883	bilateral
Q2_R66A02_Fas2_Pest_plus_male_25C_processed_13_09_2023.lif	.001/Pos8	R66A02	PEST+	25	m	138.523	82.821	3090.02	0.0180264	0.0716318	bilateral
Q2_R66A02_Fas2_Pest_plus_male_25C_processed_13_09_2023.lif	.001/Pos9	R66A02	PEST+	25	m	217.68	0	3112.01	0.0699483	0.0699483	unilateral
Q2_R66A02_Fas2_Pest_plus_male_25C_processed_13_09_2023.lif	.001/Pos10	R66A02	PEST+	25	m	153.182	0	2950.77	0.0519126	0.0519126	unilateral
Q2_R66A02_Fas2_Pest_plus_male_25C_processed_13_09_2023.lif	.001/Pos12	R66A02	PEST+	25	m	195.692	0	3405.92	0.0574565	0.0574565	unilateral
Q2_R66A02_Fas2_Pest_plus_male_25C_processed_13_09_2023.lif	.001/Pos13	R66A02	PEST+	25	m	191.294	54.97	3277.65	0.0415919	0.0751342	bilateral
q2_R66A02_Gal4_fas2_pest_25C_male_processed_09_10_2023.lif	.004	R66A02	PEST+	25	m	159.128	43.046	2286.01	0.0507792	0.0884395	bilateral
q2_R66A02_Gal4_fas2_pest_25C_male_processed_09_10_2023.lif	.007	R66A02	PEST+	25	m	123.139	99.499	2499.83	0.00945663	0.0890612	bilateral
q2_R66A02_Gal4_fas2_pest_25C_male_processed_09_10_2023.lif	.010	R66A02	PEST+	25	m	138.311	0	2450.08	0.0564516	0.0564516	unilateral
q2_R66A02_Gal4_fas2_pest_25C_male_processed_09_10_2023.lif	.013	R66A02	PEST+	25	m	143.956	0	2173.81	0.0662228	0.0662228	unilateral
J2_AB1_Gal4_Pest_25C_female_processed_3_11_2023.lif	.004	R72A10	PEST+	25	f	155.704	0	1819.84	0.0855594	0.0855594	unilateral
J2_AB1_Gal4_Pest_25C_female_processed_3_11_2023.lif	.006	R72A10	PEST+	25	f	141.579	0	1976.66	0.0716252	0.0716252	unilateral
J2_AB1_Gal4_Pest_25C_female_processed_3_11_2023.lif	.008	R72A10	PEST+	25	f	133.367	0	2188.4	0.0609427	0.0609427	unilateral
J2_AB1_Gal4_Pest_25C_female_processed_3_11_2023.lif	.010	R72A10	PEST+	25	f	137.309	0	2116.13	0.0648868	0.0648868	unilateral
J2_AB1_Gal4_Pest_25C_female_processed_3_11_2023.lif	.012	R72A10	PEST+	25	f	160	0	2423.93	0.0658625	0.0658625	unilateral
J2_AB1_Gal4_Pest_25C_female_processed_3_11_2023.lif	.014	R72A10	PEST+	25	f	140.594	0	2186.1	0.0643127	0.0643127	unilateral
J2_AB1_Gal4_Pest_25C_female_processed_3_11_2023.lif	.016	R72A10	PEST+	25	f	151.434	0	2127.3	0.0711859	0.0711859	unilateral
J2_AB1_Gal4_Pest_25C_female_processed_3_11_2023.lif	.018	R72A10	PEST+	25	f	145.85	0	2086	0.0699215	0.0699215	unilateral
J2_AB1_Gal4_Pest_25C_female_processed_3_11_2023.lif	.020	R72A10	PEST+	25	f	147.821	32.192	2302.39	0.0502214	0.0781854	bilateral
J2_AB1_Gal4_Pest_25C_female_processed_3_11_2023.lif	.022	R72A10	PEST+	25	f	149	0	2290.56	0.0651081	0.0651081	unilateral
J2_AB1_Gal4_Pest_25C_female_processed_3_11_2023.lif	.024	R72A10	PEST+	25	f	153.405	0	2021.86	0.0758734	0.0758734	unilateral
j2_ab1gal4_fas2_pest+_25C_females_processed_19_09_1992.lif	.001/Pos1	R72A10	PEST+	25	f	146.494	0	1927.21	0.0760133	0.0760133	unilateral
j2_ab1gal4_fas2_pest+_25C_females_processed_19_09_1992.lif	.001/Pos2	R72A10	PEST+	25	f	117.661	0	1890.01	0.0622542	0.0622542	unilateral
j2_ab1gal4_fas2_pest+_25C_females_processed_19_09_1992.lif	.001/Pos3	R72A10	PEST+	25	f	140.449	0	2085.34	0.0673508	0.0673508	unilateral
j2_ab1gal4_fas2_pest+_25C_females_processed_19_09_1992.lif	.001/Pos4	R72A10	PEST+	25	f	163.237	0	2067.66	0.0789475	0.0789475	unilateral
j2_ab1gal4_fas2_pest+_25C_females_processed_19_09_1992.lif	.001/Pos5	R72A10	PEST+	25	f	115.335	0	1902.1	0.0606356	0.0606356	unilateral
j2_ab1_gal4_pest_plus_25C_males_processed_20_09_2023.lif	.001/Pos1	R72A10	PEST+	25	m	107.322	0	1661.96	0.0645755	0.0645755	unilateral
j2_ab1_gal4_pest_plus_25C_males_processed_20_09_2023.lif	.001/Pos2	R72A10	PEST+	25	m	110.441	0	1836.95	0.0601221	0.0601221	unilateral
j2_ab1_gal4_pest_plus_25C_males_processed_20_09_2023.lif	.001/Pos3	R72A10	PEST+	25	m	124.793	0	1978.59	0.0630718	0.0630718	unilateral
j2_ab1_gal4_pest_plus_25C_males_processed_20_09_2023.lif	.001/Pos4	R72A10	PEST+	25	m	114.185	0	1783.91	0.0640083	0.0640083	unilateral
j2_ab1_gal4_pest_plus_25C_males_processed_20_09_2023.lif	.001/Pos5	R72A10	PEST+	25	m	113.561	0	2012.28	0.056434	0.056434	unilateral
j2_ab1_gal4_pest_plus_25C_males_processed_20_09_2023.lif	.001/Pos6	R72A10	PEST+	25	m	112.313	0	1974.22	0.0568899	0.0568899	unilateral
J2_AB1_Gal4_Pest_25C_male_processed_3_11_2023.lif	.003	R72A10	PEST+	25	m	150.12	0	2040.58	0.0735673	0.0735673	unilateral
J2_AB1_Gal4_Pest_25C_male_processed_3_11_2023.lif	.005	R72A10	PEST+	25	m	140.922	13.797	2028.1	0.0626819	0.0762877	bilateral
J2_AB1_Gal4_Pest_25C_male_processed_3_11_2023.lif	.007	R72A10	PEST+	25	m	124.826	71.939	1936.78	0.0273067	0.101594	bilateral
J2_AB1_Gal4_Pest_25C_male_processed_3_11_2023.lif	.009	R72A10	PEST+	25	m	140.594	0	2113.51	0.0665217	0.0665217	unilateral
J2_AB1_Gal4_Pest_25C_male_processed_3_11_2023.lif	.011	R72A10	PEST+	25	m	150.777	0	1886.85	0.0799095	0.0799095	unilateral
J2_AB1_Gal4_Pest_25C_male_processed_3_11_2023.lif	.013	R72A10	PEST+	25	m	127.454	0	1797.83	0.0708934	0.0708934	unilateral
J2_AB1_Gal4_Pest_25C_male_processed_3_11_2023.lif	.015	R72A10	PEST+	25	m	135.009	0	1946.3	0.0693669	0.0693669	unilateral
J2_AB1_Gal4_Pest_25C_male_processed_3_11_2023.lif	.017	R72A10	PEST+	25	m	174.428	0	1585.62	0.110006	0.110006	unilateral
J2_AB1_Gal4_Pest_25C_male_processed_3_11_2023.lif	.019	R72A10	PEST+	25	m	130.082	0	2011.67	0.0646636	0.0646636	unilateral
J2_AB1_Gal4_Pest_25C_male_processed_3_11_2023.lif	.021	R72A10	PEST+	25	m	131.068	0	2138.14	0.0613	0.0613	unilateral
J2_AB1_Gal4_Pest_25C_male_processed_3_11_2023.lif	.023	R72A10	PEST+	25	m	122.855	0	1874.04	0.0655564	0.0655564	unilateral
J2_AB1_Gal4_Pest_25C_male_processed_3_11_2023.lif	.025	R72A10	PEST+	25	m	136.323	0	1985.72	0.0686516	0.0686516	unilateral
J2_AB1_Gal4_Pest_25C_male_processed_3_11_2023.lif	.027	R72A10	PEST+	25	m	136.98	23.323	2042.55	0.0556446	0.0784818	bilateral
J2_AB1_Gal4_Pest_25C_male_processed_3_11_2023.lif	.029	R72A10	PEST+	25	m	125.483	62.415	1726.54	0.0365285	0.108829	bilateral
J2_AB1_Gal4_Pest_25C_male_processed_3_11_2023.lif	.031	R72A10	PEST+	25	m	139.28	0	1827.39	0.076218	0.076218	unilateral
J2_AB1_Gal4_Pest_25C_male_processed_3_11_2023.lif	.031	R72A10	PEST+	25	m	110.373	84.75	1664.79	0.0153911	0.117206	bilateral

## Sheet: Fas2PEST-alleles_raw
Fas2-Gal4>UAS-Fas2[PEST-]-alleles raw count data
ID	Construct	Driver	Sex	uni_R	uni_L	R=L	R>L	R>>L	R<L	R<<L	mid
849	UAS-Fas2PEST-	Fas2Mz507-Gal4	m	2	0	2	3	0	0	0	0
850	UAS-Fas2PEST-	Fas2Mz507-Gal5	f	3	0	4	0	0	0	0	0
851	UAS-Fas2PEST-	Fas2Mz507-Gal6	m	2	0	2	3	1	0	0	0
852	UAS-Fas2PEST-	Fas2Mz507-Gal7	f	1	0	5	3	0	0	0	0
830	UAS-extra-Fas2	Fas2Mz507-Gal8	m	8	0	0	1	0	0	0	0
831	UAS-extra-Fas2	Fas2Mz507-Gal9	f	6	0	0	3	0	0	0	0
842	UAS-extra-Fas2	Fas2Mz507-Gal10	m	6	0	0	0	0	0	0	0
843	UAS-extra-Fas2	Fas2Mz507-Gal11	f	1	0	0	0	0	0	0	0
862	UAS-extra-Fas2	Fas2Mz507-Gal12	m	12	0	0	5	0	0	0	0
863	UAS-extra-Fas2	Fas2Mz507-Gal13	f	5	0	0	0	0	0	0	0
826	UAS-intra-Fas2	Fas2Mz507-Gal14	m	6	0	0	0	0	0	0	0
827	UAS-intra-Fas2	Fas2Mz507-Gal15	f	8	0	0	0	0	0	0	0
840	UAS-intra-Fas2	Fas2Mz507-Gal16	m	10	0	1	0	0	0	0	0
841	UAS-intra-Fas2	Fas2Mz507-Gal17	f	11	0	0	3	0	0	0	0

## Sheet: Fas2PEST-alleles_counts
Fas2-Gal4>UAS-Fas2[PEST-]-alleles count data
Construct	n	uni	bi	rate	CI_lower	CI_upper
UAS-Fas2PEST-	31	8	23	0.741935	0.567539	0.862983
UAS-extra-Fas2	47	38	9	0.191489	0.104159	0.32544
UAS-intra-Fas2	39	35	4	0.102564	0.0406133	0.235789

[truncated: 16 more sheets: EGFR_counts, NetB_RNAi_counts, NetB_RNAi_measurements, unc-5_RNAi_counts, unc-5_RNAi_measurements, Fas2GFP397_Lateralization, EB_closure, SingleCellClones_25hAPF, Reward_memory_0h, Reward_memory_24h, FlyPad counts, FlyPad_measurements, Synapses_SAuni , Synapses_SAbi, Synapses_SAFB, Synapses_vDeltaA]
