# Supplementary material for: Sequential formation of Drosophila circuit asymmetry via prolonged structural plasticity
Source: Sci Adv. 2026 Mar 25;12(13):eaea6020. doi: 10.1126/sciadv.aea6020 (PMC13015903; doi:10.1126/sciadv.aea6020)
Supplement: Supplementary file 2 — Data S1 to S3 [file sciadv.aea6020_data_s1_to_s3.zip › sciadv.aea6020_data_s3.xlsx]

## Sheet: Experiments
Figure	parent_female	parent_male	generation F1
Fig.1M	w[1118];;R70H05-Gal4	w[1118];R14B01-lexA/CyO; UAS-Cherry/TM6B	w[1118];R14B01-lexA/+; R70H05-Gal4 / UAS-cherry
Fig.1N	w[1118];;R38D01-Gal4	;hs-FLP;UAS-FlyBow1.1B	w[1118];hs-Flp/+;R38D08-Gal4/UAS-FlyBow1.1B
Fig.2A	w[1118];;R72A10-Gal4/TM3	w[1118];;UAS-cherry	w[1118]/w[1118] or Y;;R72A10-Gal4/UAS-cherry
Fig.2B	w[1118];R72A10-lexA, 13x lexAop-mCD8::GFP;	w[1118]/Y;R72A10-lexA, 13x lexAop-mCD8::GFP;	w[1118];R72A10-lexA, 13x lexAop-mCD8::GFP;
Fig.2C	w[1118];;R52H03-Gal4	;hs-FLP;UAS-FlyBow1.1B	w[1118];hs-Flp/+;R52H03-Gal4/UAS-FlyBow1.1B
Fig.2D	10x UAS-RFP, 13x lexAop-GFP;;	w[1118];;R72A10-Gal4, R66A02-lexA/TM6B	10x UAS-RFP, 13x lexAop-GFP/w[1118];; R72A10-Gal4, R66A02-lexA/+
Fig.2E	10x UAS-RFP, 13x lexAop-GFP/FM6; R72A10-lexA/CyO;	w[1118];VT026759-p65AD; VT019728-ZpGdbd (SS50477)	10x UAS-RFP, 13x lexAop-GFP/w[1118]; VT026759-p65AD/R72A10-lexA; VT019728-ZpGdbd/+
Fig.3, A, C, D and I	10x UAS-RFP, 13x lexAop-GFP; R72A10-lexA/CyO;	w[1118];;R70H05-Gal4	10x UAS-RFP, 13x lexAop-GFP/Y; R72A10-lexA/+; R70H05-Gal4/+
Fig.3, A, F, G and I	Nrg[849]; R72A10-lexA, 13x lexAop-mCD8::GFP/CyO;	;10x UAS-tmt/CyO; R70H05-Gal4/TM2	Nrg[849]/Y; R72A10-lexA, 13x lexAopGFP/UAS-tmt; R70H05-Gal4/+
Fig3., B	Nrg[849];;	w[1118]/Y;;R66A02-lexA, 13x lexAop-mCD8::GFP	Nrg[849]/Y;; R66A02-lexA, 13x lexAopGFP/+
Fig.3E	w[1118];; R72A10-Gal4/TM3	w[1118];R70H05-lexA/CyO ;nsyb-GRASP/TM2;	w[1118]; R70H05-lexA/nsybGRASP; R72A10-Gal4/+
Fig.3H	Nrg[849]; nsyb-GRASP/CyO;	w[1118];R70H05-lexA/CyO; R72A10-Gal4/TM2	Nrg[849]/Y; R70H05-lexA/nsybGRASP; R72A10-Gal4/+
Fig.3, J and K	w[1118];;R72A10-Gal4/TM3	;UAS-hid[14];	w[1118]/+ or Y;UAS-hid[14]/+;R72A10-Gal4/+
Fig.4, B to E	Fas2[Mz507]-Gal4; R72A10-lexA, 13x lexAop-mCD8::GFP/CyO;	Canton-S	Fas2-Gal4/Canton-S(X);R72A10-lexA, 13xlexAop-mCD8::GFP/Canton-S(II);+/Canton-S(III)
Fig.4B	Canton-S	;;UAS-Fas2[RNAi]	Canton-S(X)/+;Canton-S(II)/+;Canton-S(III)/UAS-Fas2[RNAi]
Fig.4, B to E	Fas2[Mz507]-Gal4; R72A10-lexA, 13x lexAop-mCD8::GFP/CyO;	;;UAS-Fas2[RNAi]	Fas2-Gal4; R72A10-lexA, 13x lexAop-mCD8::GFP/CyO;UAS-Fas2[RNAi]/+
Fig.4F	Fas2::GFP397;;	Fas2::GFP397/Y;;	Fas2::GFP397/Fas2::GFP397 or Y;;
Fig.4G	Fas2[Mz507]-Gal4;;	;10xUAS-mCD8::GFP;	Fas2[Mz507]-Gal4/+ or Y;10x UAS-mCD8::GFP;
Fig.5, A and B	w[1118], hs-Flp; 10xUAS(FRT.stop)myr::smGdP-OLLAS, 10xUAS(FRT.stop)myr::smGdP-HA, 10xUAS(FRT.stop)myr::smGdP-V5, 10xUAS(FRT.stop)myr::smGdP-FLAG (MCFO)	w[1118];;R11F10-Gal4	w[1118], hs-Flp;; 10xUAS(FRT.stop)myr::smGdP-OLLAS, 10xUAS(FRT.stop)myr::smGdP-HA, 10xUAS(FRT.stop)myr::smGdP-V5, 10xUAS(FRT.stop)myr::smGdP-FLAG/R11F10-Gal4
Fig.5C	w[1118];VT026759-p65ADZp; VT019728-ZpGdbd (SS50477)	;;10xUAS-myr::smGdP-FLAG	w[1118]/+ or Y;VT026759-p65AD/+; VT019728-ZpGdbd/10xUAS-myr::smGdP-FLAG
Fig.5D	w[1118];;R14B01-Gal4	;10xUAS-mCD8::GFP;	w[1118]/+ or Y;;10xUAS-mCD8::GFP/+;R14B01-Gal4
Fig.6A and Fig.8, B and C	w[1118]; R72A10-lexA, 13x lexAop-mCD8::GFP/CyO;empty-Gal4/TM6B	;;UAS-Fas2[RNAi]	w[1118]/+ or Y; R72A10-lexA, 13x lexAop-mCD8::GFP/+;empty-Gal4/UAS-Fas2[RNAi]
Fig.6A and Fig.8, B and C	w[1118]; R72A10-lexA, 13x lexAop-mCD8::GFP/CyO;R72A10-Gal4/TM6B	;;UAS-Fas2[RNAi]	w[1118]/+ or Y; R72A10-lexA, 13x lexAop-mCD8::GFP/+;R72A10-Gal4/UAS-Fas2[RNAi]
Fig.6A and Fig.8, B and C	w[1118]; R72A10-lexA, 13x lexAop-mCD8::GFP/CyO;R66A02-Gal4/TM6B	;;UAS-Fas2[RNAi]	w[1118]/+ or Y; R72A10-lexA, 13x lexAop-mCD8::GFP/+;R66A02-Gal4/UAS-Fas2[RNAi]
Fig.6A	w[1118]; R72A10-lexA, 13x lexAop-mCD8::GFP/CyO;R16E08-Gal4/TM6B	;;UAS-Fas2[RNAi]	w[1118]/+ or Y; R72A10-lexA, 13x lexAop-mCD8::GFP/+;R16E08-Gal4/UAS-Fas2[RNAi]
Fig.6A	w[1118];VT026759-p65ADZp; VT019728-ZpGdbd (SS50477)	;;UAS-Fas2[RNAi]	w[1118]/+ or Y;VT026759-p65AD/+; VT019728-ZpGdbd/UAS-Fas2[RNAi]
Fig.6A	w[1118]; R72A10-lexA, 13x lexAop-mCD8::GFP/CyO;R70H05-Gal4/TM6B	;;UAS-Fas2[RNAi]	w[1118]/+ or Y; R72A10-lexA, 13x lexAop-mCD8::GFP/+;R70H05-Gal4/UAS-Fas2[RNAi]
Fig.6, B and C	Fas2[Mz507]-Gal4; R72A10-lexA, 13x lexAop-mCD8::GFP/CyO;	w[1118];tub-Gal80[ts]; UAS-Fas2[RNAi]	Fas2-Gal4/w[1118] or Y; R72A10-lexA, 13x lexAop-mCD8::GFP/tub-Gal80[ts]; UAS-Fas2[RNAi]/+
Fig.6, B and C	Fas2[Mz507]-Gal4; R72A10-lexA, 13x lexAop-mCD8::GFP/CyO;	w[1118];tub-Gal80[ts]; UAS-Cherry-VALIUM10	Fas2-Gal4/w[1118] or Y; R72A10-lexA, 13x lexAop-mCD8::GFP/tub-Gal80[ts]; UAS-Cherry-VALIUM10/+
Fig.6D and Fig.8, D and E	Fas2[Mz507]-Gal4; R72A10-lexA, 13x lexAop-mCD8::GFP/CyO;	Canton-S	Fas2-Gal4/Canton-S(X);R72A10-lexA, 13xlexAop-mCD8::GFP/Canton-S(II);+/Canton-S(III)
Fig.6D	Canton-S	;UAS-Fas2[PEST+];	Canton-S(X)/+;Canton-S(II)/UAS-Fas2[PEST+];Canton-S(III)/+
Fig.6D and Fig.8, D and E	Fas2[Mz507]-Gal4; R72A10-lexA, 13x lexAop-mCD8::GFP/CyO;	;UAS-Fas2[PEST+];	Fas2-Gal4/+ or Y; R72A10-lexA, 13x lexAop-mCD8::GFP/UAS-Fas2[PEST];
Fig.6D and Fig.8, D and E	w[1118]; R72A10-lexA, 13x lexAop-mCD8::GFP/CyO;R72A10-Gal4/TM6B	;UAS-Fas2[PEST+];	w[1118]/+ or Y; R72A10-lexA, 13x lexAop-mCD8::GFP/UAS-Fas2[PEST+];R72A10-Gal4/+
Fig.6D and Fig.8, D and E	w[1118]; R72A10-lexA, 13x lexAop-mCD8::GFP/CyO;R66A02-Gal4/TM6B	;UAS-Fas2[PEST+];	w[1118]/+ or Y; R72A10-lexA, 13x lexAop-mCD8::GFP/UAS-Fas2[PEST+;R66A02-Gal4/+
Fig.6E	Fas2[Mz507]-Gal4; R72A10-lexA, 13x lexAop-mCD8::GFP/CyO;	;UAS-Fas2[PEST-]/CyO;	Fas2-Gal4/+ or Y; R72A10-lexA, 13x lexAop-mCD8::GFP/UAS-Fas2[PEST-];
Fig.6E	Fas2[Mz507]-Gal4; R72A10-lexA, 13x lexAop-mCD8::GFP/CyO;	;UAS-intra-Fas2[PEST-]::YFP;	Fas2-Gal4/+ or Y; R72A10-lexA, 13x lexAop-mCD8::GFP/intra-Fas2::YFP;
Fig.6E	Fas2[Mz507]-Gal4; R72A10-lexA, 13x lexAop-mCD8::GFP/CyO;	;UAS-extra-Fas2[PEST-]::YFP;	Fas2-Gal4/+ or Y; R72A10-lexA, 13x lexAop-mCD8::GFP/UAS-extra-Fas2::YFP;
Fig.7A	w[1118]; R72A10-lexA, 13x lexAop-mCD8::GFP/CyO;R72A10-Gal4/TM6B	;;UAS-NetB[RNAi]	w[1118]/+ or Y; R72A10-lexA, 13x lexAop-mCD8::GFP/+;R72A10-Gal4/UAS-Fas2[RNAi]
Fig.7A	w[1118]; R72A10-lexA, 13x lexAop-mCD8::GFP/CyO;R66A02-Gal4/TM6B	;;UAS-NetB[RNAi]	w[1118]/+ or Y; R72A10-lexA, 13x lexAop-mCD8::GFP/+;R66A02-Gal4/UAS-Fas2[RNAi]
Fig.7, B and C	w[1118]; R72A10-lexA, 13x lexAop-mCD8::GFP/CyO;R72A10-Gal4/TM6B	;;UAS-unc5[RNAi]	w[1118]/+ or Y; R72A10-lexA, 13x lexAop-mCD8::GFP/+;R72A10-Gal4/UAS-Fas2[RNAi]
Fig.7, B and C	w[1118]; R72A10-lexA, 13x lexAop-mCD8::GFP/CyO;R66A02-Gal4/TM6B	;;UAS-unc5[RNAi]	w[1118]/+ or Y; R72A10-lexA, 13x lexAop-mCD8::GFP/+;R66A02-Gal4/UAS-Fas2[RNAi]
Fig.8A	w[1118];nsybGRASP/CyO;UAS-Fas2[RNAi]	w[1118]/Y;R70H05-lexA/CyO; R72A10-Gal4/TM6B	w[1118];R70H02-lexA/nsybGRASP;R72A10-Gal4/UAS-Fas2[RNAi]
Fig.8A	w[1118];nsybGRASP/CyO;UAS-Fas2[RNAi]	w[1118]/Y;;R72A10-Gal4, R66A02-lexA/TM6B	w[1118];nsybGRASP/+;R72A10-Gal4, R66A02-lexA/UAS-Fas2[RNAi]
Fig.8, F and G	Fas2[Mz507]-Gal4; R72A10-lexA, 13x lexAop-mCD8::GFP/CyO;	Canton-S	Fas2-Gal4/Canton-S(X);R72A10-lexA, 13xlexAop-mCD8::GFP/Canton-S(II);+/Canton-S(III)
Fig.8F	Canton-S	;;UAS-Fas2[RNAi]	Canton-S(X)/+;Canton-S(II)/+;Canton-S(III)/UAS-Fas2[RNAi]
Fig.8, F and G	Fas2[Mz507]-Gal4; R72A10-lexA, 13x lexAop-mCD8::GFP/CyO;	;;UAS-Fas2[RNAi]	Fas2-Gal4; R72A10-lexA, 13x lexAop-mCD8::GFP/CyO;UAS-Fas2[RNAi]/+
Fig.8, F and G	w[1118]; R72A10-lexA, 13x lexAop-mCD8::GFP/CyO;R72A10-Gal4/TM6B	;;UAS-Fas2[RNAi]	w[1118]/+ or Y; R72A10-lexA, 13x lexAop-mCD8::GFP/+;R72A10-Gal4/UAS-Fas2[RNAi]
Fig.8, F and G	w[1118]; R72A10-lexA, 13x lexAop-mCD8::GFP/CyO;R66A02-Gal4/TM6B	;;UAS-Fas2[RNAi]	w[1118]/+ or Y; R72A10-lexA, 13x lexAop-mCD8::GFP/+;R66A02-Gal4/UAS-Fas2[RNAi]
Fig.8H	w[1118];;R72A10-Gal4/TM6B	;;UAS-brp::GFP	w[1118]/+ or Y;;R72A10-Gal4/UAS-brp::GFP
Fig.8H	w[1118];;R72A10-Gal4/TM6B	;13x lexAop-Cherry/CyO, Kr-Gal4, 5x UAS-GFP; brp(RSRT.stop)::V5-T2A-lexA, 20x UAS-RSR[PEST]	w[1118]/+ or Y;13x lexAop-Cherry/+;R72A10-Gal4/brp(RSRT.stop)::V5-T2A-lexA, 20x UAS-RSR[PEST]
Fig.S1A	w[1118];;R72A10-Gal4/TM3	;;UAS-brp::GFP	w[1118]/+ or Y;;R72A10-Gal4/UAS-brp::GFP
Fig.S1B	w[1118];;R72A10-Gal4/TM3	;UAS-syt::GFP, UAS-DenMark; D/TM6c	w[1118]/+ or Y;UAS-syt::GFP, UAS-DenMark/+;R72A10-Gal4
Fig.S1I	UAS-myr::GFP, QUAS-mtdTomato; trans-Tango;	;;R70H05-Gal4	UAS-myr::GFP, QUAS-mtdTomato/+ or Y; trans-Tango/+; R70H05-Gal4/+
Fig.S1J	w[1118];;R70H05-Gal4	;UAS-syt::GFP, UAS-DenMark; D/TM6c	w[1118]/+ or Y;UAS-syt::GFP, UAS-DenMark/+;R70H05-Gal4
Fig.S1K	w[1118];;R70H05-Gal4	;;UAS-brp::GFP	w[1118]/+ or Y;;R70H05-Gal4/UAS-brp::GFP
Fig.S1L	w[1118];;R70H05-Gal4	;10x UAS-mCD8::GFP	w[1118]/+ or Y;10xUAS-mCD8::GFP/+;R70H05-Gal4/+
Fig.S1L	w[1118];;R70H05-Gal4	;hs-FLP;UAS-FlyBow1.1B	w[1118];hs-Flp/+;R70H05-Gal4-Gal4/UAS-FlyBow1.1B
Fig.S2A	Fas2[MiMIC12989]-Gal4;;	;;UAS-Fas2[RNAi]	Fas2[MiMIC12989]-Gal4/+ or Y;;UAS-Fas2[RNAi]/+
Fig.S2A	Fas2[Mz507]-Gal4	;;UAS-Fas2[RNAi]	Fas2[Mz507]-Gal4/+ or Y;;UAS-Fas2[RNAi]/+
Fig.S2C	Fas2[MiMIC12989]-Gal4;;	;10xUAS-mCD8::GFP;	Fas2[MiMIC12989]-Gal4/+ or Y;10x UAS-mCD8::GFP/+;
Fig.S3A	w[1118], hs-Flp;; 10xUAS(FRT.stop)myr::smGdP-OLLAS, 10xUAS(FRT.stop)myr::smGdP-HA, 10xUAS(FRT.stop)myr::smGdP-V5, 10xUAS(FRT.stop)myr::smGdP-FLAG (MCFO)	w[1118];;R66A02-Gal4	w[1118], hs-Flp;; 10xUAS(FRT.stop)myr::smGdP-OLLAS, 10xUAS(FRT.stop)myr::smGdP-HA, 10xUAS(FRT.stop)myr::smGdP-V5, 10xUAS(FRT.stop)myr::smGdP-FLAG/R66A02-Gal4
Fig.S3B	w[1118], hs-Flp; 10xUAS(FRT.stop)myr::smGdP-OLLAS, 10xUAS(FRT.stop)myr::smGdP-HA, 10xUAS(FRT.stop)myr::smGdP-V5, 10xUAS(FRT.stop)myr::smGdP-FLAG (MCFO)	w[1118];;R11F10-Gal4	w[1118], hs-Flp;; 10xUAS(FRT.stop)myr::smGdP-OLLAS, 10xUAS(FRT.stop)myr::smGdP-HA, 10xUAS(FRT.stop)myr::smGdP-V5, 10xUAS(FRT.stop)myr::smGdP-FLAG/R11F10-Gal4
Fig.S4	w[1118];VT026759-p65ADZp; VT019728-ZpGdbd (SS50477)	;;10xUAS-myr::smGdP-FLAG	w[1118]/+ or Y;VT026759-p65AD/+; VT019728-ZpGdbd/10xUAS-myr::smGdP-FLAG
Fig.S5, A and B	Canton-S	Canton-S	Canton-S
Fig.S5, A and C	Canton-S	;UAS-Fas2[PEST+];	Canton-S(X)/+;Canton-S(II)/UAS-Fas2[PEST+];Canton-S(III)/+
Fig.S5, A to C	w[1118];;R66A02-Gal4	;UAS-Fas2[PEST+];	w[1118]/+ or Y;UAS-Fas2[PEST+]/+;R66A02-Gal4/+
Fig.S5C	w[1118];;R66A02-Gal4	Canton-S	w[1118]/Canton-S(X) or Y;Canton-S(II)/+;Canton-S(III)/R66A02-Gal4
Fig.S6, A and B	w[1118]; R72A10-lexA, 13x lexAop-mCD8::GFP/CyO;R72A10-Gal4/TM6B	;;UAS-EGFR[lambdaTOP]/TM6C	w[1118]/+; R72A10-lexA, 13x lexAop-mCD8::GFP/+;R72A10-Gal4/UAS-EGFR[lambdaTOP]
Fig.S6B	w[1118]; R72A10-lexA, 13x lexAop-mCD8::GFP/CyO;R72A10-Gal4/TM6B	y[1] ;UAS-EGFR[DN]; UAS-EGFR[DN]	w[1118]/y[1] or Y; R72A10-lexA, 13x lexAop-mCD8::GFP/UAS-EGFR[DN];R72A10-Gal4/UAS-EGFR[DN]
Fig.S7	Fas2::GFP397;;	Fas2::GFP397/Y;;	Fas2::GFP397/Fas2::GFP397 or Y;;
